# Supplementary material for: Effects of HIIT training and HIIT combined with circuit resistance training on measures of physical fitness, miRNA expression, and metabolic risk factors in overweight/obese middle-aged women
Source: BMC Sports Sci Med Rehabil. 2024 May 29;16:123. doi: 10.1186/s13102-024-00904-7 (PMC11137892; doi:10.1186/s13102-024-00904-7)
Supplement: Supplementary file 2 — Supplementary Material 2 [file 13102_2024_904_MOESM2_ESM.xlsx]

## Sheet: weight
HIIT					CHRT
pre	pos				pre	pos
58	59.5				78	77.5
76	74				74	72
62.5	62.5				75	75
74	74				68	68.2
71.5	72				87	86
92	91				74	70.5
76.5	77				64.5	61.9
68	65				68	67
73	71				81	80
71	71.5				75	76.8
77	77.5				61	60
70	69.5				85	83

## Sheet: BMI
HIIT					CHRT
pre	pos				pre	pos
25.1	25.75				27.97	27.79
29.87	29.09				28.2	27.43
25.07	25.68				29.33	29.33
29.52	29.72				28.3	28.39
27.24	27.43				35.3	34.89
39.56	39.13				30.6	29.16
30.64	30.84				30.18	28.96
28.12	26.88				28.12	27.71
28.69	27.91				32.69	32.29
28.88	29.08				29.48	30.19
29.89	30.09				26.4	25.97
30.99	30.77				33.2	32.42

## Sheet: VO2max
HIIT					CHRT
pre	pos				pre	pos
28.1	41.7				40	45.9
15.2	40.3				17.3	27.5
29.4	54.3				31.8	40.1
38.7	41.5				24.8	36.4
38.1	44.3				35.7	43.4
15.6	35.7				40.3	53.5
40.4	47				40.3	55.35
26.1	48.9				39.9	49.6
36.5	49				26.1	40
18.6	31.3				41.5	51.9
40	44.6				37.9	51.4
40.2	43				29	36.4

## Sheet: 1RM
HIIT					CHRT
pre	pos				pre	pos
24	26				35.37	40.82
28	30				30.82	40
28	30				25.18	41.41
25	33.74				27.02	37.79
30	32				31.68	41.42
29	30.41				41.24	51.91
30	33.63				31.54	40.82
24	27				21.91	32.91
26	28				26.39	39.46
28	30				35.19	49.72
30	32				22.86	33.19
24.22	25.42				24.22	33.41

## Sheet: Bf%
HIIT					CHRT
pre	pos				pre	pos
35.95	33.62				41.22	33.14
44.27	38.81				42.34	39.71
40.99	35.43				41.04	36.99
43.06	38.31				43.61	38.59
42.11	31.5				46.78	43.15
48.85	42.19				45.14	34.17
45.35	34.76				39.51	33.95
43.52	35.18				41.72	37.76
47.01	36.73				47.43	42.2
41.25	28.79				45.16	34.19
39.99	34.29				45.38	33.26
43.5	36.01				45.37	35.99

## Sheet: TCHO
HIIT					CHRT
pre	pos				pre	pos
209	202				200	100
198	195				199	179
197	197				195	180
190	182				208	195
199	187				208	190
210	207				190	176
198	185				183	171
190	195				209	195
209	198				195	188
215	201				217	190
202	190				210	115
218	199				193	175

## Sheet: TG
HIIT					CHRT
pre	pos				pre	pos
175	170				185	160
190	180				172	154
166	160				166	142
190	180				184	150
153	143				170	148
167	155				160	132
170	160				173	165
153	149				153	138
159	153				159	139
180	178				187	155
157	142				157	132
161	155				161	149

## Sheet: HDL
HIIT					CHRT
pre	pos				pre	pos
36	36				33	40
36	37				36	45
32	34				34	32
29	30				32	36
34	34				30	38
24	25				28	35
30	31				30	50
38	45				36	42
24	29				40	45
33	35				30	36
30	36				40	50
40	40				37	40

## Sheet: LDL
HIIT					CHRT
pre	pos				pre	pos
138	132				130	128
124	122				128.6	103.2
131.8	131				127.8	119.6
129	116				139.2	129
134.4	124.4				143.6	122.4
152.6	151				130	114.6
134	122				118.4	88
121.4	120.2				142.4	125.4
153.2	138.4				123.2	115.2
146	130.4				149.6	123
140.6	125.6				138.6	38.6
145.8	128				123.8	105.2

## Sheet: HOMA-IR
HIIT					CHRT
pre	pos				pre	pos
0.98	0.71				1.71	1.14
1.04	0.8				0.95	0.95
1.14	0.68				1.33	1
1.54	0.96				1.02	0.95
0.94	0.73				1.8	1.51
1.63	1.46				1.05	0.98
1.61	0.93				1.08	0.98
0.99	0.77				0.99	0.91
1.61	1.1				1.63	0.6
1.89	1.59				1.51	1.35
1.18	0.93				1.72	0.52
1.55	1.44				1.41	1.3
