# Supplementary material for: Effects of HIIT training and HIIT combined with circuit resistance training on measures of physical fitness, miRNA expression, and metabolic risk factors in overweight/obese middle-aged women
Source: BMC Sports Sci Med Rehabil. 2024 May 29;16:123. doi: 10.1186/s13102-024-00904-7 (PMC11137892; doi:10.1186/s13102-024-00904-7)
Supplement: Supplementary file 3 — Supplementary Material 3 [file 13102_2024_904_MOESM3_ESM.xlsx]

## Sheet: miR-9
HIIT		HRCT
pre	pos	pre	pos
0.411	2.43	7.944	0.125
0.403	2.48	0.231	4.316
11.004	0.09	4.438	0.225
0.087	11.47	0.067	14.82
0.316	3.16	0.2	4.993
0.456	2.19	0.267	3.732
1.802	0.55	0.208	4.789
1.67	0.6	0.205	4.856
0.017	30	0.076	12.996
0.125	8	1.443	0.692
0.79	1.27	1.647	0.607
1e-05	25.72	3.944	0.253

## Sheet: miR-15a
HIIT		HRCT
pre	pos	pre	pos
0.952	1.049	0.876	1.14
2.496	0.4	0.926	1.079
13.547	0.073	0.002	357.054
0.135	7.361	0.721	1.385
0.203	4.924	1.079	0.926
0.02	48.167	0.105	9.513
1.635	0.611	0.952	1.049
0.4	2.496	0.307	3.249
0.007	125.365	1.443	0.692
0.024	40.224	51.268	0.019
0.316	3.16	0.002	464.649
0.712	1.404	207.936	0.004

## Sheet: miR-34a
HIIT		HRCT
pre	pos	pre	pos
0.243	4.112	3	8
2.848	0.351	15	0
8.339	0.119	3.32	0.31
0.084	11.876	5.28	0.19
0.158	6.32	2.07	20
5.775	0.173	1.04	0.96
3.204	0.312	2	8.88
0.205	4.856	1.04	21.5
0.014	68.593	0.66	1.51
0.01	94.353	1.66	0.61
0.535	1.866	0.41	2.43
0.083	11.958	10	0.42

## Sheet: miR-145
HIIT		HRCT
pre	pos	pre	pos
0.307	3.249	0.737	1.356
4.5	0.222	0.624	1.602
2.639	0.378	0.972	1.028
0.076	12.996	0.566	1.765
0.095	10.483	0.517	1.931
4.169	0.239	0.022	44.323
3.555	0.281	1.474	0.678
0.156	6.408	1.013	0.986
0.013	76.638	0.042	23.263
0.032	30.696	1.013	0.986
0.624	1.602	0.201	4.958
0.183	5.464	2.789	0.358

## Sheet: miR-155
HIIT		HRCT
pre	pos	pre	pos
0.151	6.588	1.972	0.506
0.466	2.143	0.152	6.543
1.257	0.795	0.447	2.234
0.085	11.712	0.128	7.781
0.057	17.267	1.484	0.673
3.317	0.301	0.05	19.973
0.528	1.892	0.586	1.705
0.073	13.642	0.267	3.732
0.016	62.249	0.018	55.33
0.057	17.387	11.551	0.086
0.55	1.815	0.188	5.314
0.035	28.442	5.979	0.167
